# Supplementary material for: Penicillin allergy evaluation in hospitalized patients with hematologic malignancy
Source: Antimicrob Steward Healthc Epidemiol. 2023 May 16;3(1):e92. doi: 10.1017/ash.2023.144 (PMC10204135; doi:10.1017/ash.2023.144)
Supplement: Supplementary file 1 [file ashsup.zip]

Archive with 2 entries (2 files):
- S2732494X23001444sup001.pdf
- S2732494X23001444sup002.pdf
